# Supplementary material for: Capitulum Development and Gametophyte Ontogeny: Histological Insight into the Reproductive Process of a Hexaploidy Population of Solidago canadensis in China
Source: Plants (Basel). 2022 Aug 8;11(15):2073. doi: 10.3390/plants11152073 (PMC9370182; doi:10.3390/plants11152073)
Supplement: Supplementary file 1 [file plants-11-02073-s001.zip]

Archive with 4 entries (2 files):
- plants-1761983-supplementary/
- plants-1761983-supplementary/Supplementary Files/
- plants-1761983-supplementary/Supplementary Files/Table S1.xlsx
- plants-1761983-supplementary/Supplementary Files/File S1 - Schedule of Experiments.pdf
