# Supplementary material for: Capitulum Development and Gametophyte Ontogeny: Histological Insight into the Reproductive Process of a Hexaploidy Population of Solidago canadensis in China
Source: Plants (Basel). 2022 Aug 8;11(15):2073. doi: 10.3390/plants11152073 (PMC9370182; doi:10.3390/plants11152073)
Supplement: Supplementary file 1 [file plants-11-02073-s001.zip › plants-1761983-supplementary/Supplementary Files/Table S1.xlsx]

## Sheet:  Annual temperature
Table S1. The mean maximum and minimum annual temperatures in native (CA11,CA20) and invasive (SY NJ) range of Solidago canadensis.
Max Temp	population or region	Longtitude	Latitude(°N)	Jan	Feb	Mar	Apr	May	Jun	Jul	Aug	Sep	Oct	Nov	Dec
	CA11	-75.7967	45.5033	-6.5	-4.5	1.3	10.3	18.1	23	25.7	24.3	19.1	12.5	4.5	-3.8
	CA20	-71.29	46.758	-6.4	-4.9	0.6	8.7	16.9	22.2	25.6	23.7	18.2	11.5	3.8	-4.1
	Liaoning	123.425	41.803	-4.9	-1.1	6.6	16.4	23.4	27.4	29.5	28.9	24	16.3	5.7	-2.1
	CN04	118.89	32.0908	6.3	7.9	12.3	19.6	25.5	28.8	31.9	31.9	27.1	21.9	15.5	9.2
Min Temp	population or region	Longtitude	Latitude(°N)	Jan	Feb	Mar	Apr	May	Jun	Jul	Aug	Sep	Oct	Nov	Dec
	CA11	-75.7967	45.5033	-16.3	-14.9	-8.4	-0.1	6.4	11.7	14.3	13.3	8.9	3.3	-2.3	-11.9
	CA20	-71.29	46.758	-16	-14.6	-8.5	-0.7	5.3	10.7	13.8	12.2	7.8	2.7	-3	-12.3
	Liaoning	123.425	41.803	-16.5	-12.9	-4.5	3.6	10.9	16.8	20.7	19.5	12	4.4	-4.4	-12.3
	CN04	118.89	32.0908	-1.6	-0.1	4.2	10	15.3	20.3	24.3	23.8	18.9	12.6	6.2	0.2
